# Supplementary material for: Unraveling Patterns of Site-to-Site Synonymous Rates Variation and Associated Gene Properties of Protein Domains and Families
Source: PLoS One. 2014 Jun 4;9(6):e95034. doi: 10.1371/journal.pone.0095034 (PMC4045579; doi:10.1371/journal.pone.0095034)
Supplement: Table S1 — PFAM protein groups with extreme site-to-site heterogeneity of synonymous rates (coefficient of variation (CV) ≥1). (XLS) [file pone.0095034.s010.xls]

## Sheet: Sheet1
ID	Name	Description	CV of dS
PF07830	PP2C_C	Protein serine/threonine phosphatase 2C, C-terminal domain	7.7
PF04866	Rota_NS6	Rotavirus non-structural protein 6	3.65
PF01753	zf-MYND	MYND finger	3.59
PF04861	Circo_VP2	Circovirus VP2 protein	3.53
PF07492	Trehalase_Ca-bi	Neutral trehalase Ca2+ binding domain	3.51
PF06428	Sec2p	GDP/GTP exchange factor Sec2p	3.46
PF01922	SRP19	SRP19 protein	3.29
PF02349	MSG	Major surface glycoprotein	3.25
PF01448	ELM2	ELM2 domain	3.1
PF07975	C1_4	TFIIH C1-like domain	2.99
PF04173	DoxD	TQO small subunit DoxD	2.92
PF00433	Pkinase_C	Protein kinase C terminal domain	2.85
PF01887	DUF62	Protein of unknown function DUF62	2.83
PF05380	Peptidase_A17	Pao retrotransposon peptidase	2.8
PF00832	Ribosomal_L39	Ribosomal L39 protein	2.75
PF03429	MSP1b	Major surface protein 1B	2.63
PF02748	PyrI_C	Aspartate carbamoyltransferase regulatory chain, metal binding domain	2.62
PF01530	zf-C2HC	Zinc finger, C2HC type	2.6
PF01944	DUF95	Integral membrane protein DUF95	2.54
PF03377	Avirulence	Xanthomonas avirulence protein, Avr/PthA	2.29
PF04159	NB	NB glycoprotein	2.27
PF07491	PPI_Ypi1	Protein phosphatase inhibitor	2.22
PF05749	Rubella_E2	Rubella membrane glycoprotein E2	2.21
PF05303	DUF727	Protein of unknown function (DUF727)	2.19
PF02320	UCR_hinge	Ubiquinol-cytochrome C reductase hinge protein	2.16
PF05953	Allatostatin	Allatostatin	2.11
PF03042	Birna_VP5	Birnavirus VP5 protein	2.06
PF05890	Ebp2	Eukaryotic rRNA processing protein EBP2	2.05
PF04968	CHORD	CHORD	2.03
PF07564	DUF1542	Domain of Unknown Function (DUF1542)	1.98
PF08151	FerI	FerI (NUC094) domain	1.95
PF00254	FKBP_C	FKBP-type peptidyl-prolyl cis-trans isomerase	1.95
PF04673	Cyclase_polyket	Polyketide synthesis cyclase	1.93
PF01829	Peptidase_A6	Peptidase A6 family	1.9
PF01611	Filo_glycop	Filovirus glycoprotein	1.88
PF00538	Linker_histone	linker histone H1 and H5 family	1.86
PF00543	P-II	Nitrogen regulatory protein P-II	1.81
PF01054	MMTV_SAg	Mouse mammary tumour virus superantigen	1.8
PF00044	Gp_dh_N	Glyceraldehyde 3-phosphate dehydrogenase, NAD binding domain	1.77
PF05038	Cytochrom_B558a	Cytochrome Cytochrome b558 alpha-subunit	1.76
PF01043	SecA_PP_bind	SecA preprotein cross-linking domain	1.71
PF00208	ELFV_dehydrog	Glutamate/Leucine/Phenylalanine/Valine dehydrogenase	1.71
PF06333	TRAP_240kDa	TRAP240	1.69
PF01902	ATP_bind_4	ATP-binding region	1.68
PF00497	SBP_bac_3	Bacterial extracellular solute-binding proteins, family 3	1.67
PF01492	Gemini_C4	Geminivirus C4 protein	1.67
PF02616	DUF173	Uncharacterised ACR, COG1354	1.63
PF07517	SecA_DEAD	SecA DEAD-like domain	1.63
PF07028	DUF1319	Protein of unknown function (DUF1319)	1.62
PF06957	COPI_C	Coatomer (COPI) alpha subunit C-terminus	1.59
PF05479	PsaN	Photosystem I reaction centre subunit N (PSAN or PSI-N)	1.56
PF02600	DsbB	Disulfide bond formation protein DsbB	1.56
PF08192	Peptidase_S64	Peptidase family S64	1.55
PF03819	MazG	MazG nucleotide pyrophosphohydrolase domain	1.53
PF00574	CLP_protease	Clp protease	1.53
PF05360	YiaAB	yiaA/B two helix domain	1.52
PF01468	GA	GA module	1.5
PF05736	OprF	OmpF membrane domain	1.46
PF03437	BtpA	BtpA family	1.44
PF01485	IBR	IBR domain	1.44
PF02882	THF_DHG_CYH_C	Tetrahydrofolate dehydrogenase/cyclohydrolase, NAD(P)-binding domain	1.44
PF07735	FBA_2	F-box associated	1.43
PF00154	RecA	recA bacterial DNA recombination protein	1.42
PF00977	His_biosynth	Histidine biosynthesis protein	1.42
PF04022	Staphylcoagulse	Staphylocoagulase repeat	1.41
PF04817	Umbravirus_LDM	Umbravirus long distance movement (LDM) family	1.4
PF04995	CcmD	Heme exporter protein D (CcmD)	1.4
PF02637	GatB_Yqey	GatB/Yqey domain	1.38
PF04972	BON	Putative phospholipid-binding domain	1.37
PF06421	LepA_C	GTP-binding protein LepA C-terminus	1.37
PF01134	GIDA	Glucose inhibited division protein A	1.36
PF02579	Nitro_FeMo-Co	Dinitrogenase iron-molybdenum cofactor	1.35
PF07687	M20_dimer	Peptidase dimerisation domain	1.33
PF01549	ShTK	ShTK domain	1.31
PF01118	Semialdhyde_dh	Semialdehyde dehydrogenase, NAD binding domain	1.31
PF01473	CW_binding_1	Putative cell wall binding repeat	1.31
PF02559	CarD_TRCF	CarD-like/TRCF domain	1.3
PF02142	MGS	MGS-like domain	1.3
PF07943	PBP5_C	Penicillin-binding protein 5, C-terminal domain	1.3
PF08010	Phage_30_3	Bacteriophage protein GP30.3	1.29
PF00313	CSD	'Cold-shock' DNA-binding domain	1.29
PF02874	ATP-synt_ab_N	ATP synthase alpha/beta family, beta-barrel domain	1.29
PF07783	DUF1621	Protein of unknown function (DUF1621)	1.29
PF01595	DUF21	Domain of unknown function DUF21	1.29
PF03245	Phage_lysis	Bacteriophage lysis protein	1.28
PF07167	PhaC_N	Poly-beta-hydroxybutyrate polymerase (PhaC) N-terminus	1.27
PF00153	Mito_carr	Mitochondrial carrier protein	1.26
PF06560	GPI	Glucose-6-phosphate isomerase (GPI)	1.25
PF05803	Chordopox_L2	Chordopoxvirus L2 protein	1.24
PF01659	Luteo_Vpg	Luteovirus putative VPg genome linked protein	1.24
PF03979	Sigma70_r1_1	Sigma-70 factor, region 1.1	1.23
PF04751	DUF615	Protein of unknown function (DUF615)	1.23
PF00353	HemolysinCabind	Hemolysin-type calcium-binding repeat (2 copies)	1.23
PF00829	Ribosomal_L21p	Ribosomal prokaryotic L21 protein	1.21
PF03951	Gln-synt_N	Glutamine synthetase, beta-Grasp domain	1.2
PF06871	TraH_2	TraH_2	1.19
PF04879	Molybdop_Fe4S4	Molybdopterin oxidoreductase Fe4S4 domain	1.18
PF03675	UPF0132	Uncharacterised protein family (UPF0132)	1.18
PF02912	Phe_tRNA-synt_N	Aminoacyl tRNA synthetase class II, N-terminal domain	1.17
PF02675	AdoMet_dc	S-adenosylmethionine decarboxylase	1.17
PF03952	Enolase_N	Enolase, N-terminal domain	1.16
PF01368	DHH	DHH family	1.16
PF00904	Involucrin	Involucrin repeat	1.15
PF01440	Gemini_AL2	Geminivirus AL2 protein	1.15
PF04552	Sigma54_DBD	Sigma-54, DNA binding domain	1.15
PF01001	HCV_NS4b	Hepatitis C virus non-structural protein NS4b	1.15
PF05433	Rick_17kDa_Anti	Rickettsia 17 kDa surface antigen	1.15
PF02363	C_tripleX	Cysteine rich repeat	1.14
PF02470	MCE	mce related protein	1.14
PF03572	Peptidase_S41	Peptidase family S41	1.14
PF05567	Neisseria_PilC	Neisseria PilC protein	1.13
PF00216	Bac_DNA_binding	Bacterial DNA-binding protein	1.13
PF00436	SSB	Single-strand binding protein family	1.12
PF07076	DUF1344	Protein of unknown function (DUF1344)	1.11
PF06725	3D	3D domain	1.11
PF03466	LysR_substrate	LysR substrate binding domain	1.11
PF05239	PRC	PRC-barrel domain	1.1
PF06741	Ataxin-2_N	Ataxin-2 N-terminal region	1.1
PF01309	EAV_GS	Equine arteritis virus small envelope glycoprotein	1.1
PF03471	CorC_HlyC	Transporter associated domain	1.1
PF03483	B3_4	B3/4 domain	1.08
PF03950	tRNA-synt_1c_C	tRNA synthetases class I (E and Q), anti-codon binding domain	1.07
PF05697	Trigger_N	Bacterial trigger factor protein (TF)	1.07
PF04671	Ag332	Erythrocyte membrane-associated giant protein antigen 332	1.07
PF07486	Hydrolase_2	Cell Wall Hydrolase	1.07
PF01169	UPF0016	Uncharacterized protein family UPF0016	1.07
PF04131	NanE	Putative N-acetylmannosamine-6-phosphate epimerase	1.06
PF07883	Cupin_2	Cupin domain	1.06
PF00204	DNA_gyraseB	DNA gyrase B	1.05
PF01344	Kelch_1	Kelch motif	1.05
PF03249	TSA	Type specific antigen	1.04
PF00383	dCMP_cyt_deam	Cytidine and deoxycytidylate deaminase zinc-binding region	1.04
PF01439	Metallothio_2	Metallothionein	1.04
PF00912	Transgly	Transglycosylase	1.03
PF05683	Fumerase_C	Fumarase C-terminus	1.03
PF04919	DUF655	Protein of unknown function, DUF655	1.03
PF04032	Rpr2	RNAse P Rpr2/Rpp21 subunit domain	1.03
PF02818	PPAK	PPAK motif	1.03
PF00260	Protamine_P1	Protamine P1	1.03
PF00571	CBS	CBS domain pair	1.03
PF04923	Ninjurin	Ninjurin	1.03
PF04597	Ribophorin_I	Ribophorin I	1.02
PF06994	Involucrin2	Involucrin	1.02
PF03251	Tymo_45kd_70kd	Tymovirus 45/70Kd protein	1.02
PF05972	APC_15aa	APC 15 residue motif	1.02
PF00226	DnaJ	DnaJ domain	1.02
PF01261	AP_endonuc_2	Xylose isomerase-like TIM barrel	1.01
PF01612	3_5_exonuc	3'-5' exonuclease	1.01
PF00880	Nebulin	Nebulin repeat	1.01
PF01824	MatK_N	MatK/TrnK amino terminal region	1.01
PF00923	Transaldolase	Transaldolase	1
PF05746	tRNA-synt_1d_C	DALR anticodon binding domain	1
PF02880	PGM_PMM_III	Phosphoglucomutase/phosphomannomutase, alpha/beta/alpha domain III	1
PF07876	Dabb	Stress responsive A/B Barrel Domain	1
