# Supplementary material for: Unraveling Patterns of Site-to-Site Synonymous Rates Variation and Associated Gene Properties of Protein Domains and Families
Source: PLoS One. 2014 Jun 4;9(6):e95034. doi: 10.1371/journal.pone.0095034 (PMC4045579; doi:10.1371/journal.pone.0095034)
Supplement: Table S2 — Clans that are exclusively composed of PFAM groups identified as having site-to-site heterogeneity of synonymous rates (SRV+). (XLS) [file pone.0095034.s011.xls]

## Sheet: Sheet1
Clan ID	Description	# groups
P53-like	Beta-sandwich DNA-binding domain	6
TetR_C	TetR protein, C-terminal domain-like	6
B_Fructosidase	Beta fructosidase superfamily	5
HD_PDEase	HD/PDEase superfamily	5
ABC-2	ABC-2-transporter-like clan	4
Acyl-CoA_dh	Acyl-CoA dehydrogenase, C-terminal domain-like	4
Chemosens_recp	Chemosensory 7tm receptor superfamily	4
POTRA	POTRA domain superfamily	4
CheY	CheY-like superfamily	3
HNOX-like	Heme NO and oxygen binding like	3
MazG	all-alpha NTP pyrophosphohydrolase superfamily	3
PAN	PAN-like	3
PFK	PFK-like superfamily	3
PGBD	PGBD superfamily	3
SIS	SIS domain fold	3
STIR	STIR superfamily	3
tRNA_bind_arm	tRNA-binding arm superfamily	3
AIG2	AIG2/ChaC-like superfamily	2
Allatostatin	Allatostatin superfamily	2
C1q_TNF	C1q and TNF superfamily	2
CDC	Cholesterol-dependent cytolysin superfamily	2
DALR	DALR superfamily	2
DHQS	Dehydroquinate synthase-like superfamily	2
Endonuclease	Endonuclease V-like superfamily	2
EPT_RTPC	EPT/RTPC-like superfamily	2
FAD_PCMH	PCMH-like FAD binding	2
FBA	F-box associated	2
GatB_YqeY	YqeY-like superfamily	2
HAS-barrel	HAS-barrel superfamily	2
LolA_LolB	Lipoprotein localisation factors LolA/B	2
MORN	MORN repeat	2
NifU	NifU C-terminal domain-like superfamily	2
NUDIX	NUDIX superfamily	2
Peptidase_SF	Peptidase clan SF	2
PP2C	PP2C-like superfamily	2
PRD	PRD domain superfamily	2
PTH2	Peptidyl-tRNA hydrolase II superfamily	2
ShK-like	Sea anemone toxin k like	2
SSRP1-like	Structure specific recognition protein like	2
