# Supplementary material for: Unraveling Patterns of Site-to-Site Synonymous Rates Variation and Associated Gene Properties of Protein Domains and Families
Source: PLoS One. 2014 Jun 4;9(6):e95034. doi: 10.1371/journal.pone.0095034 (PMC4045579; doi:10.1371/journal.pone.0095034)
Supplement: Table S3 — Strength of correlation between codon bias, tRNA reusage and nucleotide composition and SRV/PS. Note that negative correlation with ENC indicates positive correlation to codon bias, since, unlike CBI, smaller ENC indicates stronger codon bias. (XLS) [file pone.0095034.s012.xls]

## Sheet: Sheet1
	SRV	PS
Codon bias	r = 0.12; P < 10-16	r = -0.05; P = 10-6
(CBI measure)
Codon bias	r = -0.16; P < 10-16	r = 0.05; P = 10-6
(ENC measure)
tRNA reusage	r = 0.14; P < 10-16	r = -0.15; P < 10-16
GC content	r = 0.06; P = 10-7	r = 0.06; P = 10-6
CV of GC content	r = 0.3; P < 10-16	r = -0.2; P < 10-16
GC3 content	r = 0.07; P = 10-9	r = 0.003; P = 0.8
CV of GC3 content	r = 0.3; P < 10-16	r = -0.2; P < 10-16
